# Supplementary material for: Molecular Mechanism of Small-Molecule Inhibitors in Blocking the PD-1/PD-L1 Pathway through PD-L1 Dimerization
Source: Int J Mol Sci. 2021 Apr 30;22(9):4766. doi: 10.3390/ijms22094766 (PMC8125578; doi:10.3390/ijms22094766)
Supplement: Supplementary file 1 [file ijms-22-04766-s001.zip]

Archive with 1 entries (1 files):
- ijms-1177930-supplementary.pdf
